# Supplementary material for: Microperimetry-Based Fixation Training in Patients with Age-Related Macular Degeneration (AMD)
Source: J Clin Med. 2026 Mar 31;15(7):2651. doi: 10.3390/jcm15072651 (PMC13073798; doi:10.3390/jcm15072651)
Supplement: Supplementary file 1 [file jcm-15-02651-s001.zip]

Archive with 2 entries (2 files):
- Suppl. Table S1 and Figure S1.pdf
- Supplementary table S2.pdf
